# Supplementary material for: WERF Endometriosis Phenome and Biobanking Harmonisation Project for Experimental Models in Endometriosis Research (EPHect-EM-Heterologous): heterologous rodent models
Source: Mol Hum Reprod. 2025 Jul 9;31(3):gaaf022. doi: 10.1093/molehr/gaaf022 (PMC12237513; doi:10.1093/molehr/gaaf022)
Supplement: gaaf022_Supplementary_Data [file gaaf022_supplementary_data.zip]

Archive with 2 entries (2 files):
- MHR-24-0371-R1-SuppFileS1.pdf
- MHR-24-0371-R2-Supplementary info.pdf
